# Supplementary material for: Association of the Glutathione S-Transferase M1, T1 Polymorphisms with Cancer: Evidence from a Meta-Analysis
Source: PLoS One. 2013 Nov 8;8(11):e78707. doi: 10.1371/journal.pone.0078707 (PMC3826727; doi:10.1371/journal.pone.0078707)
Supplement: Table S1 — The genetype frequencies on each studies. A generalized distribution of genetype frequencies on each included studies are listed. (XLSX) [file pone.0078707.s001.xlsx]

## Sheet: Sheet1
first author	Ethnicity	Country		Genotyping	Control source	GSTM1+		GSTMI-		GSTT1+		GSTT1-
						cases	controls	cases	controls	cases	controls	cases	controls
Yri 2012	Caucasian	Norway	Hodgkin lymphoma	semi-multiplex PCR	HB	111	567	110	477	189	965	31	50
Van Hemelrijck 2012	Caucasian	Switzerland	Prostate cancer	semiquantitative genotyping assay	PB	98	172	105	188	168	296	35	64
Rudolph 2012	Caucasian	German	Colorectal cancer	multiplex PCR	PB	822	844	932	923	1433	1459	313	308
Ramalhinho 2012	Caucasian	Portugal	Breast cancer	Taqman	HB	35	76	66	45	54	97	47	24
Ovsiannikov 2012	Caucasian	Germany	Bladder cancer	PCR	HB	94	113	102	122	163	188	33	47
Oliveira 2012	Mix	Brazil	Ovarian cancer	multiplex pcrPB	HB	84	90	48	42	93	98	39	34
Luo 2012	Asian	China	Breast cancer	multiplex PCR	PB	146	286	207	414	167	337	186	364
Lordelo 2012	Mix	Brasil	CML	PCR-RFLP	HB	50	97	55	176	84	208	21	65
Li 2012	Asian	China	Lung cancer	(PCR-RFLP	HB	90	105	127	95
Lesseur 2012	Caucasian	USA	Bladder cancer	Taqman	PB	275	420	378	508	556	780	106	143
Kiyohara 2012	Asian	JAPAN	Lung cancer	probe	HB	194	194	268	185	245	215	217	164
kim 2012	Asian	Korea	AML	PCR-RFLP	PB	168	777	230	923	184	841	214	859
Ibarrola-Villava 2012	Caucasian	Spain	Melanoma	TaqMan	HB	300	168	260	169	463	284	97	53
Faber 2012	Mix	Brazil	Multiple Myeloma	multiplex-PCR	HB	100	78	50	72	108	119	42	31
Dzian 2012	Caucasian	Slovak	Lung cancer	PCR-RFLP	HB	54	130	64	160	83	242	35	48
Chauhan 2012	Asian	India	AML	PCR-RFLP	HB	81	104	50	95	104	152	27	47
Chauhan 2012	Asian	India	ALL	PCR-RFLP	HB	63	104	36	95	71	152	28
Catsburg 2012	Mix	USA	Prostate cancer	Taqman	PB	774	417	606	321	1158	583	242	153
Bhat 2012	Asian	India	CML	multiplex-PCR	HB	44	81	31	43	48	98	27	26
Atinkaya 2012	Caucasian	Turkey	Lung cancer	PCR-RFLP	HB	72	59	53	56	102	100	25	22
Ahmad 2012	Asian	india	Renal cell carcinoma	PCR-RFLP	HB	94	134	102	116	71	144	125	106
Ada 2012	Caucasian	Turkey	Lung cancer	multiplex PCR assay	HB	90	107	123	124	162	188	51	43
Abdel Rahman 2012	Caucasian	Egypt	Lymphoma	multiplex PCR assay	HB	34	40	37	60	37	81	34	19
Zhang 2011	Asian	China	Gastric cancer	multiplex PCR assay	HB	89	218	105	194	80	214	114	198
Wang, 2011	Asian	India	Colorectal cancer	PCR-RFLP	HB	202	215	100	76	245	247	57	44
Tamaki 2011	Asian	Japan	Lung cancer	allele-specific PCR	HB	106	101	86	102	95	99	97	104
Salinas-Sanchez 2011	Caucasian	Spain	Bladder cancer	multiplex PCR	HB	92	115	109	78	148	138	42	25
Safarinejad 2011	Caucasian	Iran	Prostate cancer	PCR	HB	96	242	72	94	110	266	58	70
Rouiss 2011	Caucasian	Tunisia	Bladder cancer	multiplex PCR	HB	62	69	63	56	95	87	30	38
Ozturk 2011	Caucasian	Turkey	Bladder cancer	PCR	HB	78	46	98	51
Ouerhani 2011	Tunisian	Tunisia	Leukemia	PCR	HB	83	146	110	163	127	221	66	88
Nosheen 2011	Asian	Pakistan	Breast cancer	Multiplex PCR	HB	147	138	3	12	137	122	13	28
Naushad 2011	Asian	India	Breastcancer	multiplex PCR	HB	228	168	114	85	255	205	87	48
Matejcic 2011	mix	United Kingdom	Oesophageal cancer	multiplex PCR	PB					375	648	153	228
Masood 2011	Asian	Pakistan	Head and Neck cancer	multiplex PCR	HB	193	138	35	12	171	122	57	28
Mandegary 2011	Caucasian	Iran	AML	PCR	HB	50	51	64	48	69	76	45	23
Luo 2011	Asian	China	Gastric cancer	PCR-RFLP	HB	30	58	93	71	46	66	77	63
Lu 2011	Asian	China	Bone Tumor	TaqMan	HB	49	122	61	104	40	115	70	111
Lourenco 2011	Mix	Brazil	Head and Neck cancer	multiplex-PCR	HB	84	76	58	66	106	115	36	27
Kuma 2011	Caucasoid Aryans	India	Prostate cancer	multiplex-PCR	HB	23	31	34	15	28	24	29	22
Koutros 2011	mix	USA	Bladder cancer	PCR	PB	141	199	225	285	289	373	56	107
Kohno 2011	Asian	Japan	Lung cancer	multiplex PCR	HB	174	159	200	158
Koh 2011	Asian	Singapore	Colorectal cancer	TaqMan	PB	246	641	234	526	294	691	186	476
Karageorgi 2011	Caucasian	USA	Endometrial cancer	Taqma	PB	195	556	232	621	356	927	64	239
Jiang, Y 2011	Asian	china	Nasopharyngeal carcinoma	PCR-CTPP	HB	85	215	97	157	62	186	120	180
Ihsan 2011	Asian	India	Lung cancer	multiplex PCR	HB	122	177	66	113	155	217	33	73
Goerlitz 2011	Caucasian	Egypt	Bladder cancer	TaqMan	PB	274	289	344	332	470	464	147	156
Fortes 2011	Caucasian	Italy	Melanoma	TaqMan	HB	82	70	106	82	151	122	37	30
Daraz 2011	Caucasian	Lebanon	Colorectal cancer	PCR	HB	39	58	31	12
Cribb, 2011	Caucasian	Canada	Breast cancer	PCR-RFLP	HB	94	284	113	337
Chiyomaru 2011	Asian	JAPAN	Skin cancer	PCR-RFLP	HB	68	46	47	46	61	53	54	39
Chan 2011	Asian	Singapore	ALM	PCR-RFLP	HB	43	55	142	122	121	128	64	49
Ashtiani 2011	Caucasian	Iran	Prostate cancer	multiplex PCR assays	HB	60	90	50	10	72	53	38	47
Anantharaman 2011	Asian	India	Oral cancer	PCR-RFLP	HB	349	505	305	294	547	674	45	114
Yu 2010	Asian	China	Breast cancer	PCR	HB	349	308	551	400
Yeh,2010	Asian	China	Colorectal cancer	PCR	HB	321	323	401	410	326	373	396	360
Yang 2010	Asian	China	Colorectal cancer	duplex PCR	PB	133	521	189	730	158	639	164	612
Yadav 2010	Asian	India	Oral cancer	multiplex PCR	HB	70	150	66	120	94	185	42	85
Yadav 2010	Asian	India	Gastric cancer	multiplex PCR	HB	84	150	49	120	83	185	50	85
Yadav 2010	Asian	India	Lung cancer	multiplex PCR	HB	68	118	33	103	82	152	19	69
Ueda 2010	Asian	Japan	Cervical cancer	multiplex PCR	HB	42	86	41	72	25	78	58	80
Timofeeva 2010	Caucasian	Germany	Lung cancer	semiquantitative	PB	279	626	334	644	188	418	424	831
Steinbrecher 2010	Caucasian	Germany	Prostate cancer	semiquantitative genotyping assay	HB	122	221	126	270	204	415	44	77
Tsuchiya 2010		Chile	Gallbladder cancer	allele-specific PCR	HB	41	49	16	21
Soucek 2010	Caucasian	Czech Repulic	Head and Neck cancer	PCR-RFLP	HB	52	52	64	70	92	93	24	16
Singh 2010	Indian-European	India	Lung cancer	probe	HB	129	147	71	53
Sharma 2010	Asian	India	Head and Neck cancer	PCR	HB	101	148	102	53
Sam 2010	Asian	India	Upper aerodigestive tract cancers	PCR	HB	299	172	109	48	331	204	77	16
Salinas-Souza 2010	Mix	Brazil	Bone tumor	multiplex-PCR	HB	45	88	35	72	54	118	26	42
Palma 2010	Caucasian	Italy	Cervical cancer	multiplex PCR	HB	10	53	15	58	17	89	8	22
Pall 2010	Caucasian	Italy	Gastric cancer	multiplex PCR	PB	130	271	166	275	218	455	78	91
Nosheen 2010	Asian	Pakistan	Head and Neck cancer	multiplex PCR	HB	318	138	70	12	278	122	110	28
Nisa 2010	Asian	Japan	Colorectal cancer	multiplex PCR	PB	328	356	357	422	347	435	338	343
Nguyen 2010	Asian	Vietnam	Gastric Cancer	PCR	HB	16	34	43	75	34	62	25	38
Moore 2010	Caucasian	USA	Renal cell carcinoma	PCR	HB					498	752	129	160
Moaven 2010	Caucasian	Iran	Esophageal cancer	PCR	HB	83	78	65	58	112	105	36	31
Masoudi 2010	Caucasian	Iran	Breast cancer	PCR	HB	70	90	111	91
Malik 2010	Asian	India	Esophageal cancer	multiplex PCR	HB	67	116	68	79	110	146	25	49
Leme 2010	Mix	Brazil	Head and Neck cancer	multiplex PCR	HB	34	25	66	75	53	59	47	41
Kaushal 2010	Asian	India	Breast cancer	multiplex PCR	HB	94	122	23	52	84	105	33	69
Kao 2010	Asian	China	Hepatocellular carcinoma	PCR	HB	48	175	54	211	51	186	51	200
Jin 2010	Asian	China	Lung cancer	RFLP-PCR	HB	55	71	95	79
Hlavata 2010	Caucasian	Czech	Colorectal cancer	RFLP-PCR	HB	228	254	267	241	392	395	103	100
Gervasini 2010	Caucasian	Spain	Lung cancer	multiplex PCR	HB	56	127	47	120	87	206	16	41
Chatzimichalis 2010	Caucasian	Greece	Head and Neck cancer	PCR	HB	14	14	74	88	67	71	21	31
Cantor 2010	Caucasian	Spain	Bladder cancer	TaqMan	HB	257	366	420	346	542	550	136	160
Cabral 2010	Mix	Brazil	Lung cancer	multiplex PCR	HB	24	37	40	50	38	46	26	41
Asim 2010	Asian	India	Hepatocellular carcinoma	multiplex PCR	HB	102	368	152	157	156	437	98	88
Ashton 2010	Caucasian	Australia	Endometrial cancer	PCR	PB	107	125	84	161	158	239	33	47
Altinisik 2010	Caucasian	Turkey	Lung cancer	PCR	HB	47	40	28	15	58	46	17	9
German center 2010	Caucasian	German	Breast cancer	PCR	PB	1498	2639	1614	2807	2578	4585	543	871
Zupa 2009	Caucasian	Italy	Colorectal cancer	PCR-RFLP	HB	31	53	61	68
Zupa 2009	Caucasian	Italy	Lung cancer	PCR-RFLP	HB	33	53	42	68
Zupa 2009	Caucasian	Italy	Bladder cancer	PCR-RFLP	HB	10	53	13	68
Zendehdel 2009	Caucasian	Sweden	Esophageal cancer	PCR-RFLP	PB	87	230	85	239	150	394	22	76
Zendehdel 2009	Caucasian	Sweden	Gastric cancer	PCR-RFLP	PB	54	230	70	239	111	394	13	76
Zafereo 2009	Caucasian	USA	Head and Neck cancer	PCR-RFLP	HB	48	553	61	549	85	875	24	227
Yu 2009	Asian	China	Breast cancer	PCR-RFLP	HB	395	393	622	510
Vrana 2009	Caucasian	Czech	Pancreatic cancer	allele-specific multiplex PCR	HB	115	188	138	215	199	308	45	39
Sørensen 2009	Caucasian	Denmark	Lung cancer	PCR	PB	118	115	144	141	224	222	39	32
Song 2009	Asian	China	Bladder cancer	allele-specific PCR	HB	77	104	131	108	98	107	110	105
Sivoňová 2009	Caucasian	Slovakia	Prostate cancer	PCR	HB	60	98	69	130	105	183	24	45
Saxena 2009	Mix	India	Breast cancer	PCR	PB	192	269	215	134	310	315	96	88
Sampaio 2009	Mix	Brazil	Breast cancer	PCR-RFLP	PB	385	397	400	375	590	655	195	218
Ruwali 2009	Mix	India	Head and Neck cancer	Taqman	HB	176	242	174	108
Rouissi 2009	Caucasian	Tunisia	Bladder cancer	PCR	HB	62	69	63	56	95	87	30	38
Ribrag 2009	Caucasian	France	Hodgkin lymphomas	PCR	HB	148	79	164	105
Reding 2009	Caucasian	USA	Breast cancer	TaqMan	PB	421	415	467	460	744	738	147	139
Olivieri 2009	Mix	Brazil	Head and Neck cancer	PCR-RFLP	HB	38	130	43	4
Moy 2009	Asian	China	Gastric cancer	PCR	HB	72	320	98	415	73	320	97	415
McCarty 2009	Caucasian	USA	Breast cancer	PCR	HB	505	547	470	454	774	795	209	221
Matakova 2009	Caucasian	Slovakia	Lung cancer	PCR	HB	66	115	94	105	119	174	41	46
Masoudi 2009	Caucasian	Iran	Gastric cancer	TaqMan	HB	30	74	37	60	42	96	50	38
Malik 2009	Mix	India	Gastric cancer	PCR-RFLP	HB	44	116	64	79	75	146	33	49
Lavender 2009	African	USA	Prostate cancer	TaqMan	HB	141	441	47	137	153	482	36	102
Kumar 2009	Mix	India	Lung cancer	PCR	HB	49	154	44	99	69	197	24	56
Kraggerud 2009	Caucasian	Norway	Seminoma	PCR	HB	180	93	148	96	282	157	46	32
Klinchid 2009	Asian	Thailand	Lung cancer	PCR-RFLP	HB	26	34	61	47	53	42	3439
Imaizumi 2009	Asian	Japan	Hepatocellular carcinoma	PCR	HB	99	113	110	143
Grando 2009	Mix	Brazil	Bladder cancer	PCR	HB	60	67	40	33	49	63	51	37
Epplein 2009	Caucasian	USA	Colorectal cancer	PCR	HB	82	166	91	147	127	201	46	112
Curtin 2009	Caucasian	USA	Colorectal cancer	PCR	PB	109	464	105	543
Cote 2009	Mix	USA	Lung cancer	PCR	PB	256	299	246	225	398	419	105	108
Carpenter 2009	African	USA	Lung cancer	PCR	PB	184	346	127	276
Amtha 2009	Asian	Indoneisa	Head and Neck cancer	PCR	HB	32	72	49	90	44	95	37	67
Altayli 2009	Caucasian	Turkey	Bladder cancer	PCR	HB	77	63	58	65	104	119	31	9
Al-Moundhri 2009	Asian	Oman	Gastric cancer	PCR	HB	65	75	42	32	88	87	19	20
Settheetham-Ishida 2009	Asian	Thailand	Cervical cancer	PCR	HB	36	38	54	56	48	56	42	38
Kostrykina 2009	Caucasian	Russia	Breast cancer	PCR	HB	376	140	328	123	563	213	133	50
Singh 2009	Mixed	India	Head and Neck cancer	PCR	HB	117	139	83	61
LOURENCO 2009	Mixed	Brazil	HL	PCR	HB	54	128	56	98	90	182	20	44
Matakova 2009	Caucasian	Slovakia	Colorectal cancer	PCR	HB	83	202	100	220	142	329	41	93
Van Emburgh 2008	Mix	USA	Breast cancer	PCR	HB	222	257	225	296	363	455	84	98
Torresan 2008	Mix	Brazil	Breast cancer	PCR-multiplex	PB	46	46	56	56	71	69	31	33
Taspinar 2008	Caucasian	Turkey	CML	multiplex PCR	HB	59	75	48	55	64	105	43	25
Syamala 2008	Asian	India	Breast cancer	multiplex PCR	HB	228	187	119	63	291	227	56	23
Suneetha 2008	Asian	India	ALL	PCR	HB	56	113	36	37
Sobti 2008	Asian	India	Lung cancer	multiplex PCR	HB	88	98	63	53	124	131	27	20
Siraj 2008	Caucasian	Saudi Arabia	Thyroid cancer	multiplex PCR	HB	109	223	94	280	96	385	111	128
Singh 2008	Asian	India	Head and Neck cancer	multiplex PCR	HB	98	144	77	56	126	162	49	38
Singh 2008	Asian	India	Cervical cancer	multiplex PCR	HB	86	118	64	46		144	40	18
Shao 2008	Asian	China	Bladder cancer	multiplex PCR	HB	117	191	85	81
Shah, 2008	Asian	India	Lung cancer	PCR	HB	111	152	89	48
Sakoda 2008	Asian	USA	Breast cancer	PCR	PB	294	450	321	428
Reszka 2008	Caucasian	Poland	Head and Neck cancer	PCR	HB	60	89	67	62	100	105	27	46
Rajkumar 2008	Asian	India	Breast cancer	PCR	HB	185	390	65	110	206	416	44	84
Nishino 2008	Asian	Japan	Cervical cancer	PCR	HB	47	66	77	59	68	67	56	58
Muller 2008	mix	Israel	AML	multiplex PCR	HB	66	98	70	119	111	173	25	44
Majumdar 2008	Asian	India	AML	multiplex PCR	HB	53	110	57	34	94	133	16	11
Losi-Guembarovski 2008		Brazil	Head an Neck cancer	multiplex PCR	HB	55	39	36	42	61	58	30	23
Li 2008	Asian	China	Prostate cancer	PCR	HB	87	134	121	96
Lemos 2008	Caucasian	Portuga	Thyroid cancer	PCR	HB	88	104	100	143	164	202	24	45
Kiran 2008	Asian	India	Hepatocellular carcinoma	duplex PCR	HB	47	131	16	38	46	145	17	24
Karami 2008	Central and Eastern Europe	USA	Renal cell carcinoma	PCR	HB	321	454	303	433	499	752	129	161
Kang 2008	Asian	Korea	Multiple Myeloma	multiplex PCR	HB	46	79	68	92	54	70	59	101
Hsu 2008	Asian	China	Urinary transitional cell carcinoma	multiplex PCR	HB	82	125	103	112	112	95	106	108
Honma 2008	Mix	Brazil	Lung cancer	multiplex PCR	HB	109	137	91	127	173	230	27	34
Hernandez 2008	Caucasian	Spain	Thyroid cancer	multiplex PCR	HB	80	88	94	73	138	131	36	30
Hatagima 2008	Mix	Brazil	Head and Neck cancer	allele-specific PCR	HB	136	119	95	93	182	164	49	48
Harth 2008	Caucasian	Germany	Head and Neck cancer	PCR	HB	146	155	166	145	248	239	64	61
Guo 2008	Asian	China	Nasopharyngeal carcinoma	multiplex PCR	PB	137	262	204	328	174	316	164	269
Gates 2008	Caucasian	USA	Ovarian cancer	multiplex PCR	PB	675	835	687	913	1076	1377	283	375
de Carvalho 2008		Brazil	Cervix cancer	PCR	HB					21	70	22	16
Csejtei 2008	Caucasian	Hungary	Colorectal cancer	PCR	HB	42	51	60	46	68	77	34	20
Buch 2008	Caucasian	USA	Head and Neck cancer	PCR	PB	70	138	126	276	128	292	67	122
Boccia 2008	Caucasian	Italy	Head and Neck cancer	multiplex PCR	HB	108	117	112	128	162	187	48	58
Al-Daye 2008	Caucasian	Saudi Arabia	Lymphoma	multiplex PCR	HB	91	233	91	280	36	385	143	128
Zhao 2007	Caucasian	USA	Bladder cancer	PCR	HB	298	316	324	317	520	519	103	115
Yoshida 2007	Asian	Japan	Colorectal cancer	PCR-RFLP	HB	30	59	36	62
Yeh 2007	Asian	China	Colorectal cancer	PCR-RFLP	HB	321	323	402	410	327	373	396	360
Yang 2007	Asian	Korea	Lung cancer	PCR	HB	159	167	158	179	148	179	168	166
Wideroff 2007	Caucasian	USA	Esophageal cancer	PCR	HB	30	87	37	121	59	173	8	35
Wideroff 2007	Caucasian	USA	Gastric cancer	PCR	HB	55	87	61	121	95	173	21	35
Suzen 2007	Caucasian	Turkey	Head and Neck cancer	multiplex PCR	HB	31	63	67	57	79	97	19	23
Steck 2007	Caucasian	USA	Breast cancer	multiplex PCR	PB	547	604	505	494	831	856	221	242
Spurdle 2007	Caucasian	Australia	Breast cancer	PCR	PB	571	333	675	331	1032	555	214	109
Soya 2007	Asian	India	Upper aerodigestive tract cancers	multiplex PCR	HB	299	172	109	48	331	204	77	16
Sorensen 2007	Caucasian	Denmark	Lung cancer	PCR	PB	186	372	242	392	362	655	67	108
Skjelbred 2007	Caucasian	Norway	Colorectal cancer	multiplex PCR	PB	53	148	55	151	93	262	15	37
Schwartzbaum 2007	Caucasian	Sweden	Brain tumor	multiplex PCR	PB	240	193	279	237	421	362	99	68
Samson 2007	Asian	India	Breast cancer	PCR	HB	185	390	65	110
Rossini 2007	Mix	Brasil	Esophageal cancer	multiplex PCR	HB	74	153	51	99	110	192	15	60
Osawa 2007	Asian	Japan	Lung cancer	PCR	HB	56	59	57	62
Ortega 2007	Mix	Brazil	Multiple Myeloma	PCR	HB	68	127	38	103	81	190	25	40
Nordgard 2007	Caucasian	Norway	Breast cancer	PCR	HB	39	55	52	53	76	90	16	18
Murta-Nascimento 2007	Caucasian	Spain	Bladder cancer	TaqMan	HB	251	368	428	367
Mossner 2007	Caucasians	Germany	Melanoma	multiplex PCR	HB	155	167	165	179	264	290	55	56
Moore 2007	Caucasian	Spain	Bladder cancer	PCR	HB	394	498	683	524
Moore 2007	Caucasian	USA	Renal cell carcinoma	PCR	HB	431	611	424	555	694	990	167	209
Mallick 2007	African Descent	France	Prostate cancer	multiplex PCR	HB	108	98	26	36	104	85	30	49
Leite 2007	Mix	Brazil	Skin carcinoma	multiplex PCR	HB	57	72	48	52	73	96	20	28
Landi 2007	Caucasian	Italy	Malignant pleural mesothelioma	multiplex PCR	HB	37	199	52	180	71	317	17	70
Jiao 2007	Caucasian	USA	Pancreatic cancer	multiplex PCR	HB	187	157	159	158	271	248	74	67
Jain 2007	Asian	India	Esophageal cancer	PCR	HB	86	104	68	96
Eyada 2007	Caucasian	Egypt	Acute leukemia	PCR	HB	13	11	19	0	20	6	12	5
Edvardsen 2007	Caucasian	Norway	Breast cancer	multiplex PCR	HB	152	151	120	118	228	224	44	45
Cha, 2007	Asian	Korea	Head and Neck cancer	PCR	HB	35	86	37	123
Cengiz 2007	Caucasian	Turkey	Bladder cancer	multiplex PCR	HB	17	31	34	22	33	42	18	11
Capoluongo 2007	Caucasian	Italy	Head and Neck cancer	allele-specific PCR	HB	19	44	81	56	65	69	35	31
Bu, 2007	Caucasian	Sweden	Melanoma	multiplex PCR	HB	81	99	73	104	124	166	30	37
Bolufer 2007	Caucasian	Spain	Acute leukemia	PCR	HB	228	219	207	232	320	394	110	61
Boccia 2007	Caucasian	Italy	Gastric cancer	multiplex PCR	HB	58	122	59	135	76	197	39	57
Anantharaman,2007	Asian	India	Head and Neck cancer	PCR	HB	253	458	198	269	411	612	45	114
Yang 2006	Asian	China	Prostate cancer	multiplex PCR	HB	64	90	99	112	74	107	89	95
Wu 2006	Asian	China	Breast cancer	multiplex PCR	HB	139	122	123	103
Sugimura 2006	Asian	Japan	Head and Neck cancer	multiplex PCR	HB	63	115	59	126	76	136	46	105
Stankov, 2006	Caucasian	Italy	Thyroid cancer	multiplex PCR	HB	61	48	70	60	108	91	20	17
Sobti 2006	Asian	India	Cervical cancer	multiplex PCR	HB	61	65	42	38	87	77	16	26
Silig 2006	Caucasian	Turkey	Prostate cancer	PCR	HB	54	117	98	52	118	138	34	31
Sharma 2006	Asian	India	Head and Neck cancer	multiplex PCR	HB	19	58	21	29	23	74	17	13
Quinones 2006		Chile	Prostate cancer	PCR-RFLP	HB	38	81	22	36
Probst-Hensch 2006	Asian	Singapore	Colorectal cancer	TaqMan	PB	168	643	132	525	200	693	100	475
Pisani 2006	Asian	Thailand	Lung cancer	PCR	PB	67	105	166	283
Peters 2006	Mix	USA	Head and Neck cancer	PCR	PB	287	345	403	404	568	588	122	162
Pandey 2006	Asian	India	Gallbladder cancer	multiplex PCR	HB	63	103	43	78	99	159	7	42
Nock 2006	Mix	USA	Prostate cancer	multiplex PCR	PB	222	241	216	238	362	398	76	81
McGrath 2006	Mix	USA	Bladder cancer	PCR	PB	82	439	109	483	156	776	35	148
Martinez 2006	Caucasian	Spain	Colorectal cancer	multiplex PCR	HB	55	180	87	149	68	253	74	76
Martinez 2006	Caucasian	Spain	Gastric cancer	multiplex PCR	HB	54	180	33	149	49	253	38	76
Little 2006	Caucasian	UK	Colorectal cancer	PCR	PB	110	162	131	221	192	318	49	65
Lee 2006	Asian	Korea	Lung cancer	multiplex PCR	HB	71	91	98	105	89	89	80	107
Larsen 2006	Caucasian	Australia	Lung cancer	PCR	HB	503	258	591	367	862	510	226	114
Ladero 2006	Caucasian	Spain	Hepatocellular carcinoma	multiplex PCR	PB	96	180	88	149	131	253	53	76
Joseph 2006	Asian	India	Cervical cancer	PCR	HB	68	111	79	54	123	149	24	16
Jain 2006	Asian	India	Esophageal cancer	multiplex PCR	HB	61	86	39	51	72	100	28	37
Huang 2006	Mix	USA	Colorectal cancer	multiplex PCR	PB	297	503	257	371	428	603	130	271
Ho 2006	Mix	USA	Thyroid cancer	multiplex PCR	PB	90	322	111	358	150	540	51	140
Gattas 2006	Mix	Brazil	Head and Neck cancer	multiplex PCR	HB	44	63	59	39	78	84	25	18
Chen 2006	Asian	China	Lung cancer	multiplex PCR	HB	37	108	60	89	38	112	59	85
Casson 2006	Caucasian	Canada	Esophageal cancer	multiplex PCR	HB	22	41	34	54	42	80	14	15
Bufalo 2006	Mix	Brazil	Thyroid cancer	PCR	PB	124	114	88	90	150	157	41	47
Biselli 2006		Brazil	Head and Neck cancer	multiplex PCR	HB	35	31	25	29	40	46	20	14
Aydin-Sayitoglu 2006	Caucasian	Turkey	Acute Leukemia	multiplex PCR	HB	58	63	97	77	124	111	31	29
Agudo 2006	Caucasian	Spain	Gastric cancer	multiplex PCR	PB					205	801	37	131
Agalliu 2006	Caucasian	USA	Prostate cancer	multiplex PCR	PB	248	274	311	248	466	434	92	88
Yeh 2005	Asian	China	Colorectal cancer	PCR	HB	325	326	402	410	331	376	396	360
Wenzlaff 2005	mix	USA	Lung cancer	PCR	PB	82	92	78	85	125	138	28	37
Vijayalakshmi 2005	Asian	India	Prostate cancer	PCR	HB	57	85	18	15
van der Hel 2005	Caucasian	The Netherlands	Breast cancer	multiplex PCR	PB	355	396	362	371	443	542	274	225
Tiwawech 2005	Asian	Thailand	Nasopharyngeal carcinoma	multiplex PCR	HB	28	71	50	74
Tamer 2005	Caucasian	Turkey	Gastric cancer	multiplex PCR	HB	30	116	40	88	49	151	21	53
Srivastava 2005	Asian	India	Prostate cancer	multiplex PCR	HB	57	93	70	51	86	115	41	29
Srivastava 2005	Asian	India	Bladder cancer	multiplex PCR	HB	63	230	43	140	78	291	28	79
Sreeja 2005	Asian	India	Lung cancer	multiplex PCR	HB	100	107	46	39	114	133	32	13
Sobti 2005	Asian	India	Bladder cancer	multiplex PCR	HB	63	52	37	24	70	65	30	11
Shen 2005	Asian	China	Gastric cancer	PCR	HB	41	314	71	361
Rajagopal 2005	Caucasian	UK	Colorectal cancer	PCR	HB					265	623	96	158
Pinarbasi 2005	Caucasian	Turkey	Brain tumor	PCR	HB	43	116	32	37	51	122	24	31
Palli 2005	Caucasian	Italy	Gastric cancer	multiplex PCR	PB	85	271	90	275	134	455	41	91
Pakakasama 2005	Asian	Thailand	ALL	multiplex PCR	HB	31	129	76	191	57	198	50	122
Niwa 2005	Asian	Japan	Cervical cancer	Triplex PCR	HB	61	136	70	184	68	175	63	145
Nan 2005	Asian	Korea	Gastric cancer	multiplex PCR	HB	34	90	73	130	49	117	58	103
Mu 2005	Asian	China	Gastric cancer	multiplex PCR	PB	69	158	127	235	103	201	93	192
Lu, 2005	Asian	China	Esophageal cancer	PCR	HB	68	100	36	4
Linhares 2005	Mix	Brazil	Breast cancer	PCR	HB	73	174	32	104
Li 2005	Asian	China	Gastric cancer	PCR	HB	33	36	67	26
Lanciotti,2005	Caucasian	Italy	Neuroblastoma	PCR	HB	110	189	123	203	189	322	45	70
Lai 2005	Asian	China	Prostate cancer	multiplex PCR	PB	39	66	57	55
Lai 2005	Asian	China	Gastric cancer	multiplex PCR	HB	50	66	73	55
Komiya 2005	Asian	Japan	Prostate cancer	multiplex PCR	HB	93	131	93	157	112	149	74	139
Kim 2005	Asian	Korea	Bladder cancer	multiplex PCR	HB	61	80	92	73	82	64	71	89
Karagas 2005	Mix	USA	Bladder cancer	multiplex PCR	PB	144	233	210	309	301	458	53	83
Hishida 2005	Asian	Japan	CML	PCR	HB	25	227	26	249	22	238	29	238
Gomes 2005	Caucasian	Portugal	Pituitary tumors	PCR	HB	108	110	127	146	193	209	41	47
Gelatti 2005	Caucasian	Italy	Hepatocellular carcinoma	multiplex PCR	HB	101	185	99	215	168	328	32	72
Gajecka 2005	Caucasian	Poland	Head and Neck cancer	multiplex PCR	PB	152	157	140	164	236	255	54	61
Drummond 2005	Mix	Brazil	Head and Neck cancer	PCR	HB					14	47	73	34
Doherty 2005	Caucasian	USA	Endometrial cancer	PCR	PB	190	200	181	220	293	359	78	61
Deng 2005	Asian	China	Hepatocellular carcinoma	PCR	HB	64	188	117	172	73	206	108	154
Covolo 2005	Caucasian	Italy	Hepatocellular carcinoma	multiplex PCR	HB	101	185	99	215	168	328	32	72
Clavel 2005	Caucasian	France	Acute leukaemia	multiplex PCR	HB	111	55	108	50	171	82	48	23
Chiu 2005	Mix	USA	Non-Hodgkin’s lymphoma	multiplex PCR	PB	176	219	169	245	333	380	61	84
Cheng 2005	Asian	China	Breast cancer	PCR	PB	231	371	234	362	238	400	223	336
Ceschi 2005	Asian	Singapore	Breast cancer	TaqMan	PB	137	369	87	282	169	385	87	282
Caceres 2005		Chile	Prostate cancer	PCR	PB	65	102	37	30	94	115	6	14
Ates 2005	Caucasian	Turkey.	Colorectal cancer	PCR	HB	83	116	98	88	118	151	63	53
Yang 2004	Asian	China	Lung cancer	PCR	PB	78	64	108	75
Xie 2004	Mix	Puerto Rico	Head and Neck cancer	PCR	PB	83	78	49	65	93	101	39	42
Wrensch 2004	Mix	USA	Brain tumor	PCR	PB	215	242	233	261	357	395	90	109
Wang 2004	Caucasian	USA	Lung cancer	multiplex PCR	HB	312	423	404	516	573	750	138	185
Wang 2004	Asian	China	Esophageal cancer	PCR	HB	53	57	74	44
van der Logt 2004	Caucasian	The Netherlands	Colorectal cancer	PCR	PB	186	212	184	203	299	346	72	69
Unal 2004	Caucasian	Turkey	Head and Neck cancer	PCR	HB	23	57	19	32	25	64	17	25
Tsukino 2004	Asian	Japan	Urothelial cancer	multiplex PCR	HB	114	170	181	155	189	181	136	144
Tsabouri 2004	Caucasian	Greece	CLL	PCR	HB	7	96	20	51	20	132	7	15
Srivastava 2004	Asian	India	Bladder cancer	multiplex PCR	HB	64	128	42	54	78	153	28	29
Sorensen 2004	Caucasian	Denmark	Lung cancer	PCR	PB	114	104	140	161	217	249	37	16
Sobti 2004	Asian	India	Lung cancer	PCR	PB	62	52	38	24	82	65	18	11
Sharma 2004	Asian	India	Cervical cancer	PCR	HB	61	63	81	33	114	84	28	12
Schneider 2004	Caucasian	Germany	Lung cancer	PCR	HB	424	328	468	294	742	507	150	115
Sarmanova 2004	Caucasian	Czech Republic	Breast cancer	PCR	HB	105	156	133	155	201	266	33	44
Sanyal 2004	Caucasian	Sweden	Bladder cancer	duplex PCR	PB					204	110	66	12
Roth 2004	Asian	China	Esophageal cancer	PCR	PB	89	309	41	145	54	211	77	243
Roth 2004	Asian	China	Gastric cancer	PCR	PB	66	309	24	245	47	211	43	243
Moore 2004	Caucasian	Argentina	Bladder cancer	PCR	PB	52	60	54	49	89	97	17	12
Mittal 2004	Asian	India	Prostate cancer	multiplex PCR	HB	48	82	55	35	68	104	35	13
Medeiros 2004	Caucasian	Portugal	Prostate cancer	multiplex PCR	PB	65	92	77	91	114	140	31	44
McCready 2004	Caucasian	Canada	Breast cancer	multiplex PCR	HB	21	33	49	35	50	55	13	9
Lee, 2004	Asian	Korea	Cervical cancer	multiplex PCR	HB	38	44	42	42	43	32	38	54
Kiss 2004	Caucasian	Hungary	Colorectal cancer	PCR	HB	209	258	291	242	369	392	131	108
Joseph 2004	Asian	India	ALL	multiplex PCR	HB	70	89	48	29	101	108	17	10
Joseph 2004	Caucasian	USA	Prostate cancer	PCR-RFLP	PB	81	123	97	142	122	204	55	61
Hung 2004	Caucasian	Italy	Bladder cancer	PCR	HB	69	102	132	112	158	181	43	33
Harms 2004	Caucasian	Colombia	Lung cancer	PCR	HB	48	39	62	80	79	95	31	24
Habalova 2004	Caucasian	Slovak Republic	Lung cancer	PCR	HB	53	69	68	81
Gaudet 2004	MIX	USA	Head and Neck cancer	multiplex PCR	HB	87	98	63	82	122	158	27	22
Gaspar 2004	Caucasian	Portugal	Thyroid cancer	multiplex PCR	HB	40	87	63	117	79	165	24	39
Gago-Dominguez 2004	Asian	Singapore	Breast cancer	multiplex PCR	PB	98	248	82	218	114	262	66	204
Evans 2004	Caucasian	USA	Head and Neck cancer	PCR	PB	146	106	136	102	229	150	54	58
Egan 2004	Asian	China	Breast cancer	multiplex PCR	PB	497	523	638	683	579	614	557	596
Drummond 2004	Mix	Brazil	Head and Neck cancer	PCR	HB	24	42	46	40
D'Alo 2004	Caucasian	Italy	AML	multiplex PCR	PB	111	143	82	128	137	221	56	52
Colombo 2004	MIX	Brazil	Gastric cancer	multiplex PCR	HB	53	88	47	62	83	122	17	28
Chen 2004	Asian	China	Urinary transitional cell carcinoma	multiplex PCR	HB					30	30	32	51
Chan-Yeung 2004	Asian	China	Lung cancer	multiplex PCR	PB	99	80	130	117	86	95	143	102
Canalle 2004	Mix	Brazil	ALL	multiplex PCR	PB	65	120	48	101	88	178	25	43
Belogubova 2004	Caucasian	Russia	Lung cancer	multiplex PCR	PB	76	333	91	330	137	538	30	125
Alexandrie 2004	Caucasian	Sweden	Lung cancer	PCR	PB	147	131	165	142	271	232	41	41
Aktas 2004	Caucasian	Turkey	Prostate cancer	PCR	HB	81	93	19	14
Abbas 2004	Caucasian	France	Esophageal cancer	multiplex PCR	HB	29	61	39	59	46	85	14	30
Wang 2003	Asian	China	Esophageal cancer	multiplex PCR	HB	35	19	27	19	28	18	34	20
van der Hel 2003	Caucasian	The Netherlands.	Breast cancer	multiplex PCR	PB	96	134	133	129	193	213	36	50
van der Hel 2003	Caucasian	The Netherlands.	Colorectal cancer	multiplex PCR	PB	124	396	88	369	154	70	58	30
Tsai 2003	Caucasian	USA	Lung cancer	PCR	HB	98	46	137	48	196	74	36	19
Taioli 2003	Caucasian	Italy	Lung cancer	multiplex PCR	PB	111	643	125	639	107	698	37	141
Slattery 2003	Caucasian	USA	Rectal cancer1	PCR	PB	397	477	404	446
Sierra-Torres, 2003	Mix	USA	Cervical cancer	PCR	PB	34	43	5	29
Schroeder 2003	Caucasian	USA	Bladder cancer	PCR	HB	93	102	137	101
Ruano-Ravina 2003	Caucasian	Spain	Lung cancer	PCR	HB	53	100	72	87	98	141	27	46
Risch 2003	Caucasian	Germany	Head and Neck cancer	PCR	PB	118	116	127	135	207	216	38	35
Reszka 2003	Caucasian	Poland	Lung cancer	PCR	HB	85	104	53	64
Pinarbasi 2003	Caucasian	Turkey	Lung cancer	PCR	HB	53	169	48	37
Park 2003	Asian	Korea	Breast cancer	multiplex PCR	HB	140	143	48	38
Nazar-Stewart 2003	Caucasian	USA	Lung cancer	multiplex PCR	PB	131	255	143	246	222	410	52	90
Nakazato 2003	Asian	Japan	Prostate cancer	PCR	HB	43	52	38	53	41	61	40	44
Munaka 2003	Asian	Japan	Hepatocellular carcinoma	multiplex PCR	HB	48	70	29	68	38	72	39	66
Mathonnet 2003	Caucasian	Canada	ALL	PCR	HB	106	134	148	120
Kiyohara 2003	Asian	Japan	Lung cancer	multiplex PCR	HB	64	124	94	135
Khedhaier 2003	Caucasian	Tunisia	Breast cancer	PCR	HB	143	104	166	138	206	179	103	63
Kang 2003	Asian	Korea	Breast cancer	PCR	HB	78	86	110	95	94	105	94	76
Jong Jeong 2003	Asian	Korea	Bladder cancer	PCR	HB	75	99	51	105	58	91	68	113
Hohaus 2003	Caucasian	Italy	Hodgkin’s lymphoma	multiplex PCR	PB	52	89	38	87	64	145	26	31
Hernandez 2003	Caucasian	Spain	Thyroid cancer	multiplex PCR	PB	61	62	73	54	108	97	26	19
Gronau 2003	Caucasian	Germany	Head and Neck cancer	multiplex PCR	HB	41	63	32	66	62	111	11	18
Gallegos-Arreola 2003	Mix	Mexico	Lung cancer	PCR	HB					41	169	11	9
De Roos 2003	Caucasian	USA	Brain tumor	allele-specific PCR	HB	310	254	335	321	489	445	126	100
Cheng 2003	Asian	China	Nasopharyngeal carcinoma	PCR	PB	141	168	173	169	156	162	160	174
Casson 2003	Caucasian	Canada	Esophageal cancer	multiplex PCR	HB	19	20	26	25	37	33	8	12
Canbay 2003	Caucasian	Turkey	Thyroid cancer	PCR	HB	10	25	22	19
Cajas-Salazar 2003	Caucasian	USA	Lung cancer	multiplex PCR	HB	62	80	48	39	79	95	31	24
Buzio 2003	Caucasian	Italy	Renal Cell Carcinoma	multiplex PCR	HB	50	92	50	108	89	165	11	35
Bardakci 2003	Caucasian	Turkey	Head and Neck cancer	PCR	HB	19	17	17	18
Acevedo 2003		Chile	Prostate cancer	PCR	HB	65	99	37	29
Zheng 2002	Caucasian	USA	Breast cancer	PCR	PB	102	232	100	249	113	263	39	62
Zheng 2002	Caucasian	USA	Breast cancer	PCR	HB	152	160	165	173	223	259	95	74
Yuille 2002	Caucasian	UK	CLL	PCR	HB	61	135	77	135	97	212	44	66
Yokoyama, 2002	Asian	Japan	Esophageal cancer	PCR-RFLP	HB	131	313	103	321
Ye 2002	Caucasian	UK	Colorectal cancer	PCR	HB	21	49	20	33	39	73	2	9
Wu 2002	Asian	China	Gastric cancer	multiplex PCR	HB	183	142	173	136	175	148	181	130
Wu 2002	Asian	China	Breast cancer	PCR	HB	26	35	34	25	33	34	27	26
To-Figueras 2002	Caucasian	Spain	Head and Neck cancer		PB	108	103	96	100	169	155	35	48
Tiemersma 2002	Caucasian	The Netherlands	Colorectal cancer	multiplex PCR	PB	44	252	58	285
Sunaga 2002	Asian	Japan	Lung cancer	multiplex PCR	HB	105	96	93	56	99	93	99	59
Stucker 2002	Caucasian	France	Lung cancer	multiplex PCR	HB	118	136	129	118	213	216	38	52
Siegelmann-Danieli 2002	Caucasian	USA	Breast cancer	PCR	HB	177	104	225	134
Seow 2002	Asian	Singapore	Colorectal cancer	TaqMan	PB	105	653	108	537	133	710	80	480
Perera 2002	Caucasian	USA	Lung cancer	PCR	PB	39	91	47	96
Miller 2002	Caucasian	USA	Lung cancer	PCR	PB	344	423	423	504
Matheson 2002	Caucasian	Australia	Breast cancer	PCR	PB	66	80	91	77	113	139	44	18
Lu 2002	Asian	China	Lung cancer	multiplex PCR	PB	156	162	158	158
Lewis 2002	Caucasian	UK	Lung cancer	PCR	HB	56	68	31	75	68	115	19	28
Lee 2002	Asian	Korea	Bladder cancer	multiplex PCR	HB	83	79	149	86	97	80	135	85
Kim 2002	Asian	Korea	Bladder cancer	multiplex PCR	HB	78	184	138	265	125	221	91	228
Kerridge 2002	Caucasian	Australia	Non-Hodgkin’s lymphoma	multiplex PCR	PB	78	95	90	110	112	177	57	28
Hahn 2002	Caucasian	Germany	Head and Neck cancer	multiplex PCR	HB	38	43	29	35
Giannakopoulos 2002	Caucasian	Greece	Bladder cancer	PCR	HB	33	91	56	56	84	131	5	16
Gao 2002	Asian	China	Gastric cancer	multiplex PCR	PB	63	90	90	133	82	104	71	119
Gao 2002	Asian	China	Esophageal cancer	multiplex PCR	PB	35	90	106	133	67	104	74	119
da Fonte de Amorim 2002	MIX	Brazil	Breast cancer	multiplex PCR	HB	88	153	50	103	32	65	94	191
Buch 2002	Asian	India	Head and Neck cancer	PCR	PB	151	339	146	111	243	395	54	55
Beer 2002	Caucasian	USA	Prostate cancer	PCR	PB	50	74	61	73	83	113	28	33
Alves 2002	Caucasian	Portugal	ALL	PCR	HB	15	52	32	50	38	76	9	26
Zhao 2001	Asian	Singapore	Lung cancer	allele-specific PCR	HB	87	68	146	119	151	121	132	102
Xiong 2001	Caucasian	USA	Breast cancer	multiplex PCR	HB	52	57	48	48	84	86	16	19
Toruner 2001	Caucasian	Turkey	Bladder cancer	PCR	HB	46	66	75	55	97	100	24	21
To-Figueras 2001	Caucasian	Spain	Lung cancer	PCR	HB	72	85	102	84	123	100	40	32
Tiemersma 2001	MIX	Sudan	Hepatocellular carcinoma	multiplex PCR	PB	65	121	47	73	73	123	39	71
Sun 2001	Asian	China	Hepatocellular carcinoma	PCR	HB	43	51	26	77	37	51	30	77
Sreelekha 2001	Asian	India	Head and Neck cancer	PCR	HB	50	40	48	20	80	55	18	5
Spurdle 2001	Caucasian	Australia	Ovarian cancer	multiplex PCR	PB	126	135	159	162	228	239	57	56
Saadat 2001	Caucasian	Iran	Gastric cancer	PCR	PB	16	78	26	53	27	90	15	41
Saadat 2001	Caucasian	Iran	Colorectal cancer	PCR	PB	21	78	25	53	28	90	18	41
Risch 2001	Caucasian	Germany	Lung cancer	multiplex PCR	HB	183	161	200	185	334	281	49	65
Quinones 2001		Chile	Lung cancer	PCR	PB	33	133	25	41
Murata 2001	Asian	Japan	Prostate cancer	PCR	HB	58	115	57	85	68	96	47	104
Mitrunen 2001	Caucasian	France	Breast cancer	PCR	PB	260	278	221	200	411	415	70	63
Maugard 2001	Caucasian	France	Breast cancer	multiplex PCR	HB	45	59	175	137
Loktionov 2001	Caucasian	UK	Colorectal cancer	multiplex PCR	PB	73	147	133	208	166	301	40	54
Lewis 2001	Caucasian	Germany	Lung cancer	PCR	PB	57	67	62	53
Krajinovic 2001	Caucasian	Canada	Breast cancer	PCR	PB	67	98	80	109	114	161	34	28
Kote-Jarai 2001	Caucasian	UK	Prostate cancer	PCR	PB	120	135	153	135	206	212	67	66
Kietthubthew 2001	Asian	Thailand	Head and Neck cancer	multiplex PCR	HB	23	37	30	16	35	28	18	25
Hou 2001	Caucasian	Sweden	Lung cancer	PCR	HB	93	70	77	74
Gudmundsdottir 2001	Caucasian	Iceland	Breast cancer	multiplex PCR	PB	227	181	273	214	401	314	99	81
Gsur 2001	Caucasian	Austria	Prostate cancer	PCR	HB	91	85	71	85	139	133	27	33
Chen 2001	Asian	China	Lung cancer	multiplex PCR	HB	50	67	56	39
Cai 2001	Asian	China	Gastric cancer	PCR	HB	35	51	60	43
Butler 2001	Caucasian	Australia	Colorectal cancer	PCR	PB	97	92	106	108	123	160	67	40
Baxter 2001	Caucasian	UK	Ovarian cancer	PCR	PB	120	112	173	107
Aktas 2001	Caucasian	Turkey	Bladder cancer	PCR	HB	47	132	56	70
Tan 2000	Asian	China	Esophageal cancer	multiplex PCR	HB	104	74	46	76	90	91	60	59
Sweeney 2000	Caucasian	USA	Renal cell carcinoma	multiplex PCR	PB	63	250	63	255	90	411	36	93
Stucker 2000	Caucasian	France	Lung cancer	PCR	HB	118	136	129	118
Steinhoff,2000	Caucasian	Germany	Prostate cancer	PCR	HB	46	70	45	57	68	110	23	17
Steinhoff,2000	Caucasian	Germany	Bladder cancer	PCR	HB	55	70	80	57	115	110	20	17
Stanulla 2000	Caucasian	Germany	ALL	PCR	HB	37	27	27	37	59	50	5	14
Setiawan 2000	Asian	China	Gastric cancer	PCR	PB	45	207	42	212	37	228	44	190
Schnakenberg 2000	Caucasian	Germany	Bladder cancer	PCR	HB	64	94	93	129	129	175	28	48
Sato 2000	Asian	Japan	Head and Neck cancer	PCR	HB	50	78	92	64
Park 2000	Asian	Korea	Breast cancer	multiplex PCR	HB	78	86	110	95	94	105	94	76
Olshan 2000	Mix	USA	Head and Neck cancer	multiplex PCR	HB	97	107	75	86	140	167	32	26
Mungan 2000	Caucasian	The Netherlands	Bladder cancer	PCR	HB	23	39	38	30
McWilliams 2000	Caucasian	USA	Head and Neck cancer	PCR	PB	79	69	68	60	118	89	24	20
Malats 2000	Caucasian	Spain	Lung cancer	PCR	HB	56	68	66	53	90	77	32	44
London 2000	Asian	China	Lung cancer	multiplex PCR	PB	110	283	122	427	98	204	134	426
Liu 2000	MIX	Canada	Pancreatic cancer	PCR	PB	68	71	81	75	119	119	30	26
Lan 2000	Asian	China	Lung cancer	PCR	PB	40	62	82	60	49	58	73	54
Lallas 2000	Caucasian	USA	Ovarian cancer	PCR	HB	68	32	70	45
Kim 2000	Asian	Korea	Bladder cancer	multiplex PCR	HB	34	97	78	123	65	119	47	101
Kim, 2000	Asian	Korea	Cervical cancer	PCR	PB	86	85	95	96	61	89	120	92
Goodman 2000	Caucasian	Germany	Ovarian cancer	PCR	HB	56	59	47	40	87	87	16	12
Ford 2000	Caucasian	USA	Lung cancer	PCR	HB	80	96	37	24
Dresler 2000	Caucasian	USA	Lung cancer	PCR	HB	66	66	103	98
Curran 2000	Caucasian	Australia	Breast cancer	PCR	HB	56	57	73	72	101	108	27	20
Crump 2000	Caucasian	USA	AML	PCR	PB	138	77	159	75	249	126	48	26
Welfare 1999	Caucasian	UK	Colorectal cancer	PCR		77	77	83	78	129	129	31	26
Tanimoto 1999	Asian	Japan	Head and Neck cancer	PCR	HB	57	58	43	42
Stucker 1999	Caucasian	France	Lung cancer	PCR	HB	118	136	129	118
Sato 1999	Asian	Japan	Head and Neck cancer	PCR	HB	50	78	92	64
Salagovic 1999	Caucasian	Slovak Republic	Bladder cancer	PCR	PB	36	125	40	123	55	206	21	42
Rebbeck 1999	Caucasian	USA	Prostate cancer	PCR	HB	126	121	110	110	186	159	46	72
Nazar-Stewart 1999	Caucasian	USA	Nasopharyngeal carcinoma	PCR	PB	38	79	45	63
Morita 1999	Asian	Japan	Head and Neck cancer	PCR	HB	74	81	71	83
Longuemaux 1999	Caucasian	France	Renal cell carcinoma	multiplex PCR	PB	85	94	88	117	148	171	25	40
Krajinovic 1999	Caucasian	Canada	ALL	multiplex PCR	PB	61	148	113	156	148	227	28	47
Katoh 1999	Asian	Japan	Head and Neck cancer	PCR	HB	38	79	54	68	48	72	44	75
Kampman 1999	MIX	USA	Colorectal cancer	PCR	PB	759	885	808	1004
Jourenkova-Mironova 1999	Caucasian	France	Head and Neck cancer	multiplex PCR	HB	63	82	58	90	95	145	26	27
Garcia-Closas 1999	Caucasian	USA	Breast cancer	PCR	PB	233	237	232	227	396	386	70	80
Gao 1999	Asian	China	Lung cancer	PCR	HB	25	67	34	65
Cheng 1999	MIX	USA	Head and Neck cancer	PCR	PB	76	180	86	135	109	260	53	55
Charrier 1999	Caucasian	France	Breast cancer	multiplex PCR	PB	201	224	160	213
Autrup 1999	Caucasian	Denmark	Prostate cancer	PCR	PB	62	134	91	154	124	244	29	44
Ambrosone, 1999	Caucasian	USA	Breast cancer	PCR	PB	53	52	52	55
Abdel-Rahman 1999	Caucasian	Egypt	Colorectal cancer	PCR	HB	26	15	37	30	37	30	22	21
Trizna 1998	MIX	USA	Glioma	PCR	HB	43	51	47	39	65	63	25	27
Saarikoski 1998	Caucasian	Finland	Lung cancer	PCR	PB	108	157	100	137	178	255	26	39
Murata 1998	Asian	Japan	Prostate cancer	allele-specific PCR	HB	58	117	57	87
Maugard 1998	Caucasian	France	Breast cancer	PCR	PB	160	213	201	224
Lin 1998	Asian	China	Esophageal cancer	PCR	HB	25	24	20	21	26	22	19	23
Jourenkova 1998	Caucasian	Switzerland	Head and Neck cancer	PCR	HB	51	82	78	90	104	145	25	27
Hong 1998	Asian	Korea	Lung cancer	PCR	HB	38	30	47	33
Hengstler 1998	Caucasian	Germany	Ovarian cancer	multiplex PCR	HB	56	82	47	43	87	97	16	18
Helzlsouer 1998	Caucasian	USA	Breast cancer	multiplex PCR	PB	39	60	71	52	80	88	30	24
Gonzalez 1998	Caucasian	Spain	Head and Neck cancer	PCR	PB	31	97	44	103
Gertig 1998	Caucasian	USA	Colorectal cancer	PCR	PB	97	104	114	117	173	169	36	51
Benhamou 1998	Caucasian	France	Lung cancer	PCR	HB	69	82	81	90
Bartsch, 1998	Caucasian	Italy	Pancreatic cancer	PCR	HB	47	37	34	40
Abdel-Rahman 1998	Caucasian	Egypt	Bladder cancer	multiplex PCR	HB	11	19	26	15	20	29	17	5
Wiencke 1997	Caucasian	USA	Brain tumor	PCR	PB	83	78	75	79
To-Figueras 1997	Caucasian	Spain	Lung cancer	PCR	PB	67	157	93	155	121	93	39	27
Nimura 1997	Asian	China	Esophageal cancer	PCR	HB	42	74	47	63
Morita 1997	Asian	Japan	Esophageal cancer	PCR	HB	30	77	23	55
Kihara,1997	Asian	Japan	Head and Neck cancer	PCR	HB	70	242	86	230
Kelsey 1997	Caucasian	USA	Brain tumor	PCR	PB					71	127	14	31
Kelsey 1997	African-Americans	USA	Lung cancer	PCR	PB	111	189	57	89	131	232	37	46
Kelsey 1997	Caucasian	USA	Breast cancer	PCR	PB	103	119	141	126
Jourenkova 1997	Caucasian	France	Lung cancer	multiplex PCR	HB	69	82	81	90	123	145	27	27
Hung 1997	Asian	China	Head and Neck cancer	PCR	PB	17	52	24	71	17	58	24	65
Hori,1997	Asian	Japan	Esophageal cancer	PCR	HB	53	41	41	29
Garcia-Closas 1997	Caucasian	USA	Lung cancer	PCR	PB	190	214	226	232
Esteller 1997	Caucasian	Spain	Endometrial cancer	PCR	HB	29	32	51	28	61	48	19	12
El-Zein 1997	Caucasian	USA	Lung cancer	PCR	HB	30	26	22	22	41	42	11	6
Chen 1997	Caucasian	USA	ALL	PCR	HB	93	246	104	170	162	335	35	81
Bruning 1997	Caucasian	Germany	Renal cell carcinoma	PCR	PB	27	17	18	31	42	37	3	11
To-Figueras 1996	Caucasian	Spain	Lung cancer	PCR	PB	80	60	67	79
Sarhanis 1996	Caucasian	UK	Ovarian cancer	PCR	HB	37	120	47	192	68	264	13	61
Moreira 1996	Caucasian	Portugal	Lung cancer	multiplex PCR	HB	55	40	43	44
Katoh 1996	Asian	Japan	Gastric cancer	multiplex PCR	HB	60	71	79	55	73	70	66	56
Katoh 1996	Asian	Japan	Colorectal cancer	multiplex PCR	HB	47	71	56	55	53	70	50	56
Kato 1996	Asian	Japan	Gastric cancer	PCR	HB	34	59	30	61
Jahnke 1996	Caucasian	Germany	Head and Neck cancer	PCR	HB	118	104	151	112	213	188	56	28
Guo 1996	Asian	China	Colorectal cancer	PCR	HB	12	17	7	6
Anwar 1996	Caucasian	Egypt	Bladder cancer	PCR	HB	3	11	19	10
Yu 1995	Asian	China	Hepatocellular carcinoma	PCR	PB	14	55	16	95
Trizna 1995	Caucasian	USA	Head and Neck cancer	PCR	HB	59	22	127	20	70	27	57	15
McGlynn 1995	Asian	China	Hepatocellular carcinoma	PCR	HB	23	69	29	47
London 1995	Mix	USA	Lung cancer	PCR	PB	204	404	138	312
Kihara 1995	Asian	Japan	Lung cancer	PCR	PB	250	228	197	241
Katoh 1995	Asian	Japan	Urothelial cancer	PCR	PB	32	58	51	43
Chenevix-Trench 1995	Caucasian	Australia	Colorectal cancer	PCR	HB	68	99	64	101	115	125	17	23
Zhong 1993	Caucasian	UK	Bladder cancer	PCR	HB	58	131	39	94
Zhong 1993	Caucasian	UK	Breast cancer	PCR	HB	103	131	94	94
Zhong 1993	Caucasian	UK	Colorectal cancer	PCR	HB	86	131	110	94
Hirvonen 1993	Caucasian	France	Lung cancer	PCR	HB	65	80	73	62
Brockmoller 1993	Caucasian	Germany	Lung cancer	PCR	HB	55	73	62	82
						55086	79714	58545	75293	66564	93141	28176	33273
					Total	113631	155007			94740	126414
