# Supplementary material for: Association of the Glutathione S-Transferase M1, T1 Polymorphisms with Cancer: Evidence from a Meta-Analysis
Source: PLoS One. 2013 Nov 8;8(11):e78707. doi: 10.1371/journal.pone.0078707 (PMC3826727; doi:10.1371/journal.pone.0078707)
Supplement: Table S2 — The genetype frequencies on studies of smoking. A generalized distribution of genetype frequencies on each included studies are listed. (XLSX) [file pone.0078707.s002.xlsx]

## Sheet: Sheet1
first author	Ethnicity	Country	Cancer types	Genotyping	Control source	smoker	GSTM1+		GSTMI-		GSTT1+		GSTT1-
							cases	controls	cases	controls	cases	controls	cases	controls
Rudolph 2012	Caucasian	Germany	Colorectal cancer	multiplex PCR	PB	N	368	424	425	466	644	722	142	170
						Y	404	382	458	417	715	672	147	123
Li 2012	Asian	China	Lung cancer	PCR-RFLP	HB	N	41	65	55	70
						Y	49	40	72	23
kim 2012	Asian	Korea	AML	PCR-RFLP	PB	N					496	112	520	115
						Y					334	63	331	93
Wang, 2011	Asian	India	Colorectal cancer	PCR-RFLP	HB	N	146	173	86	52	190	189	42	36
						Y	56	42	14	24	55	58	15	8
Salinas-Sanchez 2011	Caucasian	Spain	Bladder cancer	multiplex PCR	HB	N	9	11	7	12	10	16	5	3
						Y	70	48	74	41	113	62	25	15
Rouiss 2011	Caucasian	Tunisia	Bladder cancer	multiplex PCR	HB	N	11	38	9	29	13	49	7	18
						Y	39	31	50	27	71	38	18	20
Karageorgi 2011	Caucasian	USA	Endometrial cancer	Taqma	PB	N	74	191	92	207	144	322	21	74
						Y	69	233	83	280	124	406	24	108
Ihsan 2011	Asian	India	Lung cancer	multiplex PCR	HB	N	31	91	25	60	49	113	7	38
						Y	91	86	41	53	106	104	26	35
Sam 2010	Asian	India	Upper aerodigestive tract cancers	PCR	HB	N	112	108	38	33	123	132	27	9
						Y	187	64	71	15	208	72	50	7
Palma 2010	Caucasian	Italy	Cervical cancer	multiplex PCR	HB	N	18	24	16	21	24	35	10	10
						Y	7	11	21	21	21	26	7	6
Jin 2010	Asian	China	Lung cancer	RFLP-PCR	HB	N	12	35	25	28
						Y	43	36	70	71
Altinisik 2010	Caucasian	Turkey	Lung cancer	PCR	HB	N	6	29	1	7	6	31	1	5
						Y	21	11	19	15	53	15	15	4
McCarty 2009	Caucasian	USA	Breast cancer	PCR	HB	N	227	247	218	201	351	341	97	112
						Y	278	300	252	253	423	454	112	109
Malik 2009	Mix	India	Gastric cancer	PCR-RFLP	HB	N	12	85	20	65
						Y	32	26	43	12
Singh 2008	Asian	India	Head and Neck cancer	multiplex PCR	HB	N	36	111	42	41	51	121	27	31
						Y	62	33	35	15	75	41	22	7
Shao 2008	Asian	China	Bladder cancer	multiplex PCR	HB	N	50	109	35	47
						Y	67	82	50	34
Nishino 2008	Asian	Japan	Cervical cancer	PCR	HB	N	27	54	46	48
						Y	20	12	31	11
Hsu 2008	Asian	China	Urinary transitional cell carcinoma	multiplex PCR	HB	N	38	60	67	54	59	51	46	62
						Y	44	43	58	58	53	55	49	46
Zhao 2007	Caucasian	USA	Bladder cancer	PCR	HB	N	78	136	85	147	136	232	27	52
						Y	220	180	239	169	384	286	76	63
Yoshida 2007	Asian	Japan	Colorectal cancer	PCR-RFLP	HB	N	20	26	15	29
						Y	8	29	18	32
Suzen 2007	Caucasian	Turkey	Head and Neck cancer	multiplex PCR	HB	N	6	13	6	20
						Y	25	50	61	37
Soya 2007	Asian	India	Upper aerodigestive tract cancers	multiplex PCR	HB	N	112	107	38	31	123	131	28	7
						Y	187	65	71	17	208	73	49	10
Osawa 2007	Asian	Japan	Lung cancer	PCR	HB	N	17	26	15	29
						Y	38	29	41	32
Moore 2007	Caucasian	USA	Renal cell carcinoma	PCR	HB	N	199	501	198	501	328	501	70	501
						Y	221	718	214	718	229	718	98	718
Cha, 2007	Asian	Korea	Head and Neck cancer	PCR	HB	N	11	53	21	64
						Y	20	12	11	22
Peters 2006	Mix	USA	Head and Neck cancer	PCR	PB	N	56	117	84	168	116	231	24	54
						Y	231	228	319	236	452	357	98	108
Nock 2006	Mix	USA	Prostate cancer	multiplex PCR	PB	N	86	75	74	95
						Y	129	159	139	136
Huang 2006	Mix	USA	Colorectal cancer	multiplex PCR	PB	N	111	211	97	151	162	247	46	115
						Y	184	292	195	219	259	356	83	155
Tamer 2005	Caucasian	Turkey	Gastric cancer	multiplex PCR	HB	N	17	75	19	45	25	85	11	35
						Y	13	41	21	43	24	66	10	18
Sreeja 2005	Asian	India	Lung cancer	multiplex PCR	HB	N	17	46	10	15	24	58	3	3
						Y	83	61	36	24	90	75	29	10
Shen 2005	Asian	China	Gastric cancer	PCR	HB	N	31	302	54	345
						Y	10	12	17	16
Li 2005	Asian	China	Gastric cancer	PCR	HB	N	16	23	30	19
						Y	17	13	37	7
Komiya 2005	Asian	Japan	Prostate cancer	multiplex PCR	HB	N	33	32	55	25	47	30	41	27
						Y	105	61	108	68	109	82	104	47
Karagas 2005	Mix	USA	Bladder cancer	multiplex PCR	PB	N	20	33	28	48	36	67	12	14
						Y	95	107	135	163	201	230	29	40
Gelatti 2005	Caucasian	Italy	Hepatocellular carcinoma	multiplex PCR	HB	N	41	60	34	80	67	124	8	16
						Y	60	125	65	135	101	204	24	56
Ates 2005	Caucasian	Turkey	Colorectal cancer	PCR	HB	N	44	75	46	45	56	85	34	35
						Y	39	41	52	43	62	66	29	18
Xie 2004	Mix	Puerto Rico	Head and Neck cancer	PCR	PB	N	12	34	8	29	14	40	6	23
						Y	142	88	82	72	158	102	67	38
Wang 2004	Caucasian	USA	Lung cancer	multiplex PCR	HB	N	19	152	23	180	33	280	9	52
						Y	293	271	381	336	540	470	129	133
Wang 2004	Asian	China	Esophageal cancer	PCR	HB	N	24	37	33	26
						Y	29	20	41	18
Srivastava 2004	Asian	India	Bladder cancer	multiplex PCR	HB	N	41	97	24	28	48	105	17	20
						Y	23	31	18	26	30	48	11	9
Schneider 2004	Caucasian	Germany	Lung cancer	PCR	HB	N	7	74	11	77	15	125	3	26
						Y	191	253	207	216	330	380	68	89
Moore 2004	Caucasian	Argentina	Bladder cancer	PCR	PB	N	15	25	12	24	25	44	2	5
						Y	37	35	42	25	64	53	15	7
Mittal 2004	Asian	India	Prostate cancer	multiplex PCR	HB	N	24	57	25	12	32	63	17	6
						Y	24	25	30	23	36	41	18	7
Hung 2004	Caucasian	Italy	Bladder cancer	PCR	HB	N	6	21	11	32	12	44	5	9
						Y	63	81	121	80	150	73	38	24
Evans 2004	Caucasian	USA	Head and Neck cancer	PCR	PB	N					27	12	9	5
						Y					202	138	41	54
Alexandrie 2004	Caucasian	Sweden	Lung cancer	PCR	PB	N	13	99	18	133	26	200	5	32
						Y	102	130	94	142	172	231	24	41
van der Hel 2003	Caucasian	The Netherlands.	Colorectal cancer	multiplex PCR	PB	N	73	271	65	257	104	385	34	143
						Y	51	125	23	112	50	156	24	81
van der Hel 2003	Caucasian	The Netherlands.	Breast cancer	multiplex PCR	PB	N	27	50	49	54
						Y	69	84	84	65
Taioli 2003	Caucasian	Italy	Lung cancer	multiplex PCR	PB	N	14	288	18	285	16	323	5	58
						Y	92	301	104	297	86	291	32	69
Ruano-Ravina 2003	Caucasian	Spain	Lung cancer	PCR	HB	N	1	42	9	35	7	56	3	21
						Y	52	58	63	52	91	85	24	25
Nazar-Stewart 2003	Caucasian	USA	Lung cancer	multiplex PCR	PB	N	4	65	7	74	10	114	1	24
						Y	127	190	136	171	212	296	51	65
Jong Jeong 2003	Asian	Korea	Bladder cancer	PCR	HB	N	11	55	16	61	15	58	12	58
						Y	40	50	59	38	43	33	56	55
Gallegos-Arreola 2003	Mixed	Mexico	Lung cancer	PCR	HB	N					2	99	2	5
						Y					39	70	9	4
Zheng 2002	Caucasian	USA	Breast cancer	PCR	PB	N	66	156	67	178	76	177	23	46
						Y	33	75	31	75	35	81	15	16
Zheng 2002	Caucasian	USA	Breast cancer	PCR	HB	N	66	63	62	76	90	111	41	35
						Y	81	83	103	97	132	149	54	39
Sunaga 2002	Asian	Japan	Lung cancer	multiplex PCR	HB	N	35	36	40	13	36	29	39	20
						Y	69	57	51	40	60	60	60	37
Perera 2002	Caucasian	USA	Lung cancer	PCR	PB	N	7	18	9	13
						Y	31	75	40	62
Lee 2002	Asian	Korea	Bladder cancer	multiplex PCR	HB	N	11	15	21	14	15	15	17	14
						Y	65	41	106	52	72	41	99	52
Gao 2002	Asian	China	Esophageal cancer	multiplex PCR	PB	N	13	38	36	58	20	44	29	52
						Y	22	52	70	75	47	60	45	67
Gao 2002	Asian	China	Gastric cancer	multiplex PCR	PB	N	10	38	20	58	20	44	10	52
						Y	53	52	70	75	62	60	61	67
Toruner 2001	Caucasian	Turkey	Bladder cancer	PCR	HB	N	12	21	19	17	22	30	9	8
						Y	27	34	53	33	66	56	14	11
Hou 2001	Caucasian	Sweden	Lung cancer	PCR	HB	N	41	34	42	37
						Y	46	41	33	35
Cai 2001	Asian	China	Gastric cancer	PCR	HB	N	12	28	22	32
						Y	23	23	38	11
Sweeney 2000	Caucasian	USA	Renal cell carcinoma	multiplex PCR	PB	N	19	86	20	89	27	138	12	36
						Y	44	164	43	166	63	273	24	57
Olshan 2000	Mixed	USA	Head and Neck cancer	multiplex PCR	HB	N	6	48	5	25	8	66	3	7
						Y	94	59	71	63	136	103	29	19
Mungan 2000	Caucasian	The Netherlands	Bladder cancer	PCR	HB	N	1	7	4	6
						Y	22	32	34	24
Nazar-Stewart 1999	Caucasian	USA	Nasopharyngeal carcinoma	PCR	PB	N	11	29	12	25
						Y	26	50	33	38
Gao 1999	Asian	China	Lung cancer	PCR	HB	N	7	39	14	46
						Y	18	28	20	19
Autrup 1999	Caucasian	Denmark	Prostate cancer	PCR	PB	N	15	45	20	50	29	80	6	15
						Y	47	89	70	104	94	164	23	29
Kihara,1997	Asian	Japan	Head and Neck cancer	PCR	HB	N	15	122	14	117
						Y	55	120	72	113
Kelsey 1997	Caucasian	USA	Breast cancer	PCR	PB	N	59	57	44	53
						Y	62	77	75	62
						N
						Y	8207	12610	8635	11816	11449	14800	4076	5233
						N
						Y	16842	24426			15525	20033
						N
						Y
						N
						Y
						Y
						N
						Y
						N
						Y
						N
						Y
						N
						Y
						N
						Y
						N
						Y
						N
						Y
						N
						Y
						N
						Y
						N
						Y
						N
						Y
						N
						Y
						N
						Y
						N
						Y
						N
						Y
						N
						Y
						N
						Y
						N
						Y
						N
						Y
						N
						Y
						N
						Y
						N
						Y
						N
						Y
						N
						Y
						N
						Y
						N
						Y
						N
						Y
						N
						Y
						N
						Y
						N
						Y
						N
						Y
						N
						Y
						N
						Y
						N
						Y
						N
						Y
						N
						Y
						N
						Y
						N
						Y
						N
						Y
						N
						Y
						N
						Y
						N
						Y
						N
						Y
						N
						Y
						N
						Y
						N
						Y
						N
						Y
						N
						Y
						N
						Y
						N
						Y
						N
						Y
						N
						Y
						N
						Y
						N
						Y
